# Supplementary material for: Healthcare System Digital Transformation across Four European Countries: A Multiple-Case Study
Source: Healthcare (Basel). 2023 Dec 20;12(1):16. doi: 10.3390/healthcare12010016 (PMC10778608; doi:10.3390/healthcare12010016)
Supplement: Supplementary file 1 [file healthcare-12-00016-s001.zip]

Archive with 1 entries (1 files):
- healthcare-2726040-supplementary.pdf
